# Supplementary material for: Poor Decision Making and Sociability Impairment Following Central Serotonin Reduction in Inducible TPH2-Knockdown Rats
Source: Int J Mol Sci. 2024 May 3;25(9):5003. doi: 10.3390/ijms25095003 (PMC11084943; doi:10.3390/ijms25095003)
Supplement: Supplementary file 1 [file ijms-25-05003-s001.zip]

Archive with 1 entries (1 files):
- ijms-2931414-supplementary.pdf
